# Supplementary material for: netMUG: a novel network-guided multi-view clustering workflow for dissecting genetic and facial heterogeneity
Source: Front Genet. 2023 Dec 6;14:1286800. doi: 10.3389/fgene.2023.1286800 (PMC10731261; doi:10.3389/fgene.2023.1286800)
Supplement: Supplementary file 2 [file DataSheet2.XLSX]

## Sheet: Gene sets of Figure 3
GWAS	DisGeNET	Uninformed SmCCNet	SmCCNet informed by BMI
LMX1A	AKT3	PRDM16	PRDM16
KMO	NAALAD2	MEGF6	MEGF6
CHRM3	CDKN2B-AS1	AK4	CEP104
KAZN	POM121C	ADGRL2	FHAD1
ENSG00000223725	LINC00583	ENSG00000271949	MACF1
MYT1L	PIGPP3	LRRC8D	SMAP2
RUFY4	SLC8A1-AS1	GSTM5	AK4
HS1BP3	ACVR2B-AS1	EPS8L3	MIGA1
LINC02613	SRRM2-AS1	POU2F1	ENSG00000271949
LRP1B	RPL7P25	RCSD1	S1PR1
PSMD1	SH2B3	CSRP1	GSTM5
HTR2B	ADPGK-AS1	GALNT2	EPS8L3
DCDC2C	LMCD1-AS1	KCNK1	AIM2
CACNA2D3	LINC00882	KMO	SLAMF1
FHIT	CHAF1A	WDR64	POU2F1
STOX2	RAD51AP1P1	PSD4	CREG1
FIP1L1	CDH7	TFCP2L1	RCSD1
UNC5C	RPARP-AS1	KCNH7	RGL1
RGS12	LINC01541	MYO3B	COLGALT2
ENSG00000253348	PROX1-AS1	CAB39	EDARADD
GABRP	TMEM161B-AS1	GPR55	KMO
ARSB	LINC01568	DIS3L2	WDR64
TENM2	PANTR1	SSUH2	HS1BP3
ENSG00000253947	LINC01234	PLCL2	PLB1
CDKAL1	ALOX12-AS1	CDCP1	LBH
PDE10A	ADAMTS9-AS2	CFAP20DC	CAPN14
ENSG00000223414	LINC01578	CNTN3	NRXN1
PACRG	ALKBH3-AS1	ROBO2	PSD4
OFCC1	LINC00458	ADCY5	KCNH7
MYO6	RNF103-CHMP3	MRPS22	MYO3B
LAMA2	FPGT-TNNI3K	KCNAB1	PARD3B
RNU4-7P	BORCS7-ASMT	MECOM	CAB39
ENSG00000227681	RPS10-NUDT3	IL1RAP	SSUH2
CALCR	MICOS10-NBL1	CEP19	PLCL2
FAM20C	ARHGAP19-SLIT1	MELTF	ZNF385D
ENSG00000249852	LINC00558	NELFA	OSBPL10
CPVL	CERT1	POLN	CDCP1
CHN2	NAMA	EVC	CFAP20DC
ENSG00000229618	LINC01505	SORCS2	CNTN3
CSMD1	CDH12	ABLIM2	ROBO2
ENSG00000259631	CDH13	HPSE	ZBTB20
TSNARE1	ACTR1B	ARHGAP24	MRPS22
ENSG00000253666	TRAP1	MAML3	PXYLP1
DENND1A	SCHLAP1	MTRR	SLC9A9
TMEM72-AS1	LINC01470	ADAMTS12	KCNAB1
ENSG00000223462	SAMMSON	RAI14	PPM1L
LIPA	LINC02240	EGFLAM	IL1RAP
PFKP	LINC02627	IQGAP2	GMNC
ENSG00000138294	NCK1-DT	EDIL3	CEP19
AFAP1L2	LINC01524	ZNF474	MELTF
SORCS1	LINC01572	SLC6A7	NELFA
LINC01561	TRDN-AS1	GABRP	POLN
SLC37A4	LIPC-AS1	SH3PXD2B	EVC
THEM7P	RORA-AS1	MGAT1	SORCS2
OPCML	LINC01649	CD83	ABLIM2
CNTN5	LINC01876	TMEM217	ADGRA3
ANO1	LINC01698	GUCA1A	ANAPC4
FLI1	PABPC4-AS1	IL17A	ADGRL3
SENCR	SCN1A-AS1	PREP	ARHGAP24
ABTB3	ADAM10	AFG1L	HERC3
HCAR1	PATJ	PRKAR1B	TNIP3
CD163	RCAN2	OCM	MAML3
CHST11	DCAF7	NXPH1	TMEM154
LINC02387	LINC02060	TNS3	MTRR
GJA3	DENND4A	DOCK4	ADAMTS12
GPC5	LINC01440	CREB3L2	RAI14
SACS	LINC01248	ZC3HAV1	EGFLAM
ENSG00000223732	LYPLAL1-AS1	LUC7L2	ITGA1
GPALPP1	LINC02831	FMC1-LUC7L2	ARHGEF28
OTUB2	LINC01414	DPP6	IQGAP2
CFAP161	LINC02062	CNPY1	EDIL3
KRBOX5	LINC02822	MCPH1	ZNF474
LINC01081	STAG1	ANGPT2	FGF1
RBFOX1	CWC27	TNFRSF10D	PPP2R2B
CLUL1	DLEU1	FGFR1	SLC6A7
ENSG00000239158	PAUPAR	NSMAF	GABRP
NFATC1	PKDREJ	DNAJC5B	SH3PXD2B
ENSG00000269679	TRDN	PREX2	MGAT1
MAPK4	CACNG3	ZC3H3	ATXN1
PLPPR2	CCND2-AS1	SMARCA2	TMEM217
CLEC11A	ANAPC10	GLDC	GUCA1A
HPN	ADARB1	TTC39B	IL17A
TRPM4	RAPGEF3	CFAP95	GRIK2
R3HDM4	OLFM1	HDHD3	PRDM1
ACER1	TOMM40	MORN5	AFG1L
PDYN-AS1	BAIAP2	HMCN2	AIG1
PLCB1	MAD2L2	SLC2A6	ADGB
SLC52A3	C1orf61	ENSG00000272896	TIAM2
SLC13A3	SEMA6C	CCDC183	PRKAR1B
KCNQ2	SEMA4D	CELF2	ELFN1
DNAJC5	DDN-AS1	OPTN	OCM
PRR5-ARHGAP8	LINC02336	CUBN	NXPH1
ARHGAP8	LINC02136	PALD1	HDAC9
TAFA5	LINC01992	CRTAC1	TNS3
MYH9	LINC02086	HPSE2	DOCK4
	LINC01977	GFRA1	KCND2
	LINC01872	GRK5	CREB3L2
	LINC00237	LHPP	KIAA1549
	LINC02828	LMO1	TMEM178B
	TMEM252-DT	PARVA	DPP6
	LINC02742	PTPN5	CNPY1
	LINC02022	NELL1	ESYT2
	LINC02283	SLC17A6	MCPH1
	LINC02641	RCN1	ANGPT2
	LINC01739	TSPAN18	RP1L1
	LRRC53	SYT7	DLC1
	SORBS1	MYRF	TNFRSF10D
	IGF2BP1	TMEM258	RAB11FIP1
	IGF2BP2	CAPN5	DNAJC5B
	RNU6-537P	NARS2	PREX2
	CELF1	TENM4	CPNE3
	KLF1	ZBTB16	ZC3H3
	CSPG5	GRIK4	GLDC
	NFAT5	ERC1	CFAP95
	RAI1	WNT5B	HDHD3
	MASP2	SSPN	MORN5
	ARPP21	PPFIBP1	DENND1A
	NEK6	ACVR1B	HMCN2
	MIR583HG	STAB2	SLC2A6
	LINC02465	RFLNA	ENSG00000272896
	SDCCAG8	NBEA	CCDC183
	FRS3	SMAD9	CACNA1B
	ADCY3	SLC15A1	CAMK1D
	EBNA1BP2	GAS6	OPTN
	ASCC3	NPAS3	CUBN
	SF3B2	ABHD12B	ENSG00000138294
	GTF2A1L	FLVCR2	CRTAC1
	NUDT21	KIF26A	AFAP1L2
	EEF1AKMT4	AKT1	GFRA1
	DNAJB4	BAHD1	GRK5
	ADCY5	DNAAF4	LHPP
	CRYZL2P-SEC16B	CORO2B	MGMT
	HHLA2	THSD4	TCERG1L
	NUDT3	ACAN	MUC5AC
	ADAMTS7	CHD2	OSBPL5
	AKAP10	ATF7IP2	CCKBR
	DDX20	TEKT5	DNHD1
	NXPH4	SLC5A11	LMO1
	ATXN2L	ITGAL	TEAD1
	STX1B	FTO	SAA2
	POU6F2	CNGB1	PTPN5
	DDX42	CNTNAP4	NELL1
	CHRNB4	ENSG00000260300	RCN1
	BTBD9	SLC38A8	LMO2
	CSMD2	CA5A	TSPAN18
	KLHL32	ABR	SYT7
	CCDC85A	RTN4RL1	MYRF
	GALNT13	ITGAE	TMEM258
	ADCY9	NCBP3	SLC22A10
	CKB	SPNS3	CAPN5
	SLC25A26	POLR2A	TENM4
	DIS3L	DNAH2	ZBTB16
	GRIN3A	NR1D1	SLC37A4
	ARAP1	NGFR	GRIK4
	AGAP1	MARCHF10	FLI1
	AGAP3	CACNG4	PRDM10
	AP1S1	MGAT5B	ST14
	PARD3B	SEPTIN9	OPCML
	BORCS7	DNAH17	ERC1
	ARL14EP	RNF213	WNT5B
	BTBD11	AATK	CCND2
	TEX29	RFNG	ANO2
	SLAIN1	LAMA1	AEBP2
	AGBL1	RAB31	SSPN
	IQCK	CD226	TUBA1C
	TMEM219	NETO1	PTPRQ
	MSI2	ZNF516	CRADD
	ADH1B	NFATC1	STAB2
	A3GALT2	RNF126	TRPV4
	DNAH14	PLK5	RFLNA
	ARL8A	ONECUT3	TMEM132B
	VSTM2L	GNG7	NBEA
	COL4A4	NMRK2	SMAD9
	XIRP2	SHD	EPSTI1
	RFTN2	VAV1	SIAH3
	COL16A1	CYP4F22	SLC15A1
	CPNE4	JAK3	GAS6
	COMT	CD22	NDRG2
	ADK	ZNF114	NPAS3
	SPATA18	CARD8	ABHD12B
	POC5	ENSG00000205300	FRMD6
	GPR151	SHLD1	FLVCR2
	KLF14	SRC	GPATCH2L
	CPS1	BPI	OTUB2
	SGCZ	SLC13A3	KIF26A
	RALYL	ZBTB46	AKT1
	MACROD2	CHODL	NIPA1
	CRY2	APP	RASGRP1
	STK35	SIM2	BAHD1
	RFLNA	C2CD2	DNAAF4
	ZNF664	APOBEC3A	LIPC
	WDR66	SYNGR1	THSD4
	LINC00343	CACNA1I	ACAN
	CSNK1G2	MPPED1	CHD2
	PGPEP1L	FAM118A	METTL22
	TTBK2	TBC1D22A	ATF7IP2
	KCTD19	MIR3667HG	TEKT5
	RBFOX3	ZNF385D	CRYM
	RTN4RL1	NAV2	SLC5A11
	AQP4-AS1	LDLRAD4	ITGAL
	ZNF578		FTO
	B3GALNT2		CNGB1
	CTBP2		CNTNAP4
	BNIPL		ENSG00000260300
	CFAP57		SLC38A8
	CTNNA2		CA5A
	XXYLT1		NXN
	SLC66A1L		ABR
	CIDECP1		PITPNA
	NKAIN2		SLC43A2
	CLVS1		RTN4RL1
	LINGO2		RAP1GAP2
	TTLL11		ITGAE
	FREM1		SPNS3
	AARS1		POLR2A
	DAB1		STX8
	DGKB		NR1D1
	DGKG		IGFBP4
	OTUD7A		JUP
	DCC		NGFR
	DDC		LINC02089
	TTLL8		CACNG4
	LONRF2		PITPNC1
	PRSS35		MGAT5B
	SLC30A8		SEPTIN9
	GLIS3		DNAH17
	ZNF169		RBFOX3
	DHX36		AATK
	ADAMTS17		RFNG
	KCNG3		CLUL1
	DIAPH1		LAMA1
	DLG2		RAB31
	DLG4		CD226
	DMD		NETO1
	DNM1		ZNF516
	DNASE1		NFATC1
	DYNC1I2		RNF126
	DOCK1		STK11
	DOCK3		ONECUT3
	DPP4		NMRK2
	DPYD		SHD
	DSCAM		MPND
	DTNB		FUT3
	HBEGF		IL27RA
	DYRK1A		UNC13A
	E2F3		JAK3
	EBF1		CD22
	ECE1		SPTBN4
	AGO3		ZC3H4
	EFNA5		ZSWIM9
	CELSR2		ZNF114
	AHR		CARD8
	DNAH10		GYS1
	RMST		CLEC11A
	DCP1B		KLK5
	NLRC3		LAIR2
	ELAVL4		SHLD1
	SLC39A11		SRC
	TRIM65		BPI
	UNC13D		SLC13A3
	ZBTB7C		DOK5
	HACD2		ZBTB46
	TSNARE1		TCEA2
	CCDC171		APP
	ANKS6		SIM2
	PDILT		C2CD2
	EPHB1		DRICH1
	ERBB3		APOBEC3A
	ERBB4		CACNA1I
	ETV5		MPPED1
	EXT1		PRR5-ARHGAP8
	ALDH2		ARHGAP8
	PTK2B		FAM118A
	BPTF		TBC1D22A
	MTIF3		GRHL3
	SPATA19		COL13A1
	REEP3		PLCG2
	JMJD1C		BBS9
	ALKBH3
	BEND6
	OARD1
	PHACTR1
	JAZF1
	FGF2
	FHIT
	FHL2
	NID2
	MRAS
	COBLL1
	CPEB3
	ANKRD26
	NTNG1
	NLGN1
	ANKRD6
	ABLIM3
	RPH3A
	RALY
	RAB3GAP1
	NT5C2
	EFR3B
	MYH15
	IGSF9B
	MAPKBP1
	RAB21
	FBXO21
	FAIM2
	MAST3
	PDXDC1
	TNIK
	PDS5B
	CLUAP1
	KDM4C
	FOXO3
	TNRC6B
	KDM6B
	MAST2
	ATG4B
	PSME4
	ZC3H4
	SULF1
	PRRC2C
	ZFR2
	FLT3
	NUP210
	PLCB1
	ANKRD28
	CAMTA1
	ADGRL2
	MGA
	NUP160
	WWC1
	SMG6
	ANKS1A
	EHBP1
	DMXL2
	RPGRIP1L
	JADE2
	SUN1
	FNBP4
	CRTC1
	SIK3
	ATP13A2
	ZFPM2
	CRB1
	CBX5
	MACF1
	KAT6B
	ACAP2
	DDAH1
	SSBP2
	SSBP3
	PLXNB2
	ZKSCAN5
	TMEFF2
	CADM1
	ARHGAP8
	MTCH2
	ALOX12P2
	MTOR
	FUT8
	CADM2
	MMS22L
	KCTD13
	METAP1D
	LCORL
	GAB1
	COL24A1
	SYT14
	COL6A5
	TMEM196
	GABRB3
	TCERG1L
	NEGR1
	LMOD1
	GALC
	BACE2
	SGMS1
	VIRMA
	SH2B1
	SETBP1
	UBXN7
	CNTNAP2
	AUTS2
	ERC2
	HERC4
	ZBTB20
	AK5
	GBE1
	GCK
	GCKR
	RGS17
	ELP4
	HS6ST3
	GFPT1
	GIPR
	NBEA
	CHORDC1
	CPNE7
	KCNH5
	SALL3
	SIGLEC9
	NFU1
	PCDH17
	R3HCC1L
	TNRC6A
	STK39
	GLRA1
	GNAQ
	GNAT2
	GNB1
	GNGT1
	GOLGA2
	GOLGA3
	SLCO3A1
	JAKMIP3
	CRACR2B
	HECTD4
	KSR2
	LINC02288
	SLC24A5
	INO80E
	LINC00469
	C17orf58
	KANSL1
	LINC00907
	SYPL2
	MIR663AHG
	DNAJB8-AS1
	LINC00698
	LINC01019
	XKR6
	LINC01289
	CRB2
	STON1-GTF2A1L
	TRIM42
	ANK3
	GRB10
	GRB14
	GRIA1
	GRID1
	GRID2
	GRM8
	GSK3B
	GTF2I
	OLA1
	UBN1
	RMC1
	GYG1
	PURG
	ANAPC4
	PDZRN4
	EFEMP2
	HCK
	NRG1
	HIP1
	HIVEP1
	HIVEP2
	ACACA
	HLA-DRB9
	HMGB1
	HOXB3
	HOXB5
	APC
	HSD17B1
	TAFA2
	TMEM52
	BRINP3
	CCDC39
	VWA2
	NCKAP5
	EYS
	SOX2-OT
	IGF1R
	IGHMBP2
	IL13RA1
	ZBTB41
	IPP
	ITGAX
	ITIH1
	ITIH3
	ITIH4
	ITPK1
	ITPR3
	C12orf42
	KCNC1
	KCND3
	MAST4
	KCNH2
	SWI5
	KCNJ11
	KCNK3
	KCNMA1
	KCNQ1
	ARG1
	KLC1
	KCTD8
	ENO4
	SBK1
	LINC01118
	GFRAL
	C9orf153
	AFF3
	KRT18P34
	LEPR
	LHCGR
	LIPC
	FADS1
	SLC2A3P4
	MYO18A
	MIR1915HG
	LINC02687
	MIR100HG
	SNX19
	ASIC2
	LINC01801
	LINC01122
	LMX1B
	TEX41
	CCSER1
	CASC15
	LPP
	IGLON5
	LRP1
	HAPLN4
	HOXB-AS3
	ARNTL
	LINC00595
	MC4R
	MCC
	MCM6
	ART3
	MEF2C
	MEF2D
	MAP3K3
	MFAP2
	MFAP3
	MITF
	MLN
	KMT2A
	ACHE
	EIF2AK4
	SUZ12P1
	MICOS10
	LINC01720
	DTX2P1-UPK3BP1-PMS2P11
	GALNTL6
	EEF1B2P5
	MST1R
	MTNR1B
	ZFHX3
	MYO1E
	NBL1
	NCAM1
	NCK1
	RERE
	NEO1
	NOTCH4
	NPC1
	ATP2A1
	NRAS
	ATP2B1
	NTHL1
	NTRK2
	ROR2
	NUP88
	BDNF-AS
	OPCML
	OPRM1
	SLC22A18AS
	P2RX4
	MINK1
	PAFAH1B2
	DELEC1
	GALNT9
	PRKN
	PAX6
	DHH
	NTM
	PCDH7
	ASCC1
	PCDH9
	CELA2B
	ZBTB7B
	TNNI3K
	RMDN1
	ASB3
	HSD17B12
	GPN3
	DUSP13
	PCSK1
	GLTP
	KLF3
	BFAR
	SLC25A37
	PHF21A
	RSRC1
	ZBTB7A
	PDE1C
	UCHL5
	COMMD10
	PDE4B
	POLK
	SPOUT1
	PIAS4
	GET4
	CHMP3
	ASB4
	SUFU
	PEPD
	VIT
	PHF2
	PIK3C3
	PKHD1
	BCL11A
	PLCL1
	PLCG1
	LRP1B
	TPCN1
	PMS2P3
	BRWD1
	C21orf62-AS1
	SNTG2
	SEMA5B
	PLEKHA5
	PRMT7
	USP53
	INO80
	ARL15
	POU6F1
	PPARG
	RBFOX1
	BNC2
	CNNM2
	GIPC2
	QPCTL
	VPS13C
	WBP1L
	GON4L
	PGPEP1
	TEX10
	UHRF1BP1
	CASZ1
	PXK
	CDKAL1
	TTC19
	UBE2R2
	PPL
	TTC12
	ULK4
	PPP1CB
	ZWILCH
	CRTAC1
	FIGN
	ELP3
	PBRM1
	SETD5
	PANK4
	UBE2W
	PPP3CA
	PRR5-ARHGAP8
	LIN7C
	MAML3
	ZCCHC8
	TENT5A
	KIF16B
	AMBRA1
	IPO9
	PRKAG1
	BTBD7
	DNAJC11
	CHFR
	PRKCE
	VPS11
	EMC3
	UBAP2
	ARHGAP15
	PRKD1
	PRKG1
	INKA2
	MAPK1
	SULF2
	PDGFC
	MAP2K1
	MAP2K5
	PARD3
	PROX1
	SLC7A10
	KCNQ5
	RELN
	GPR137
	FSTL5
	UBQLN4
	DPYSL5
	ANKS1B
	SMCO4
	MRPS22
	BBX
	BACH1
	RTN4
	SALL4
	BAD
	ADGRG6
	LYRM2
	SLC4A10
	SPC25
	SCYL1
	AS3MT
	TENM2
	GALNT16
	REXO1
	LRFN2
	MTA3
	RPTOR
	KIAA1328
	UNC79
	PITPNM2
	KIAA1522
	ZDBF2
	ZSWIM6
	TNRC6C
	USP37
	SHTN1
	ADGRB3
	DENND1A
	PTPN2
	PTPN7
	MARK4
	SUGP1
	G6PC2
	PTPRD
	PTPRG
	PTPRN
	PTPRN2
	NECTIN2
	ABHD17C
	PRUNE1
	BBS4
	SINHCAF
	RAB27B
	RAC1
	MOK
	RASA2
	HIVEP3
	RBBP6
	RBMS1
	RCN1
	BCL2
	PRPH2
	RFX3
	RGS12
	RLF
	ROBO1
	ROBO2
	RORA
	RPS26
	RREB1
	CLIP1
	RSU1
	BDNF
	ATXN2
	SCN1A
	SCN2A
	BID
	FIGNL1
	SEMA3F
	NPAS3
	SLC39A8
	FAM185BP
	PJA1
	NSD1
	COP1
	LINC02523
	HHIP
	CDH22
	CSMD1
	LINC00461
	LINC01822
	LINC00643
	LINC00598
	ILRUN
	MIR924HG
	FBXL17
	RANBP17
	BCL11B
	NBEAL1
	WNK1
	SLC2A2
	PCDH15
	NADK
	SLC6A4
	PAX8-AS1
	BMPR1B
	SLC22A3
	SLIT3
	STK33
	ZBTB10
	SMARCC1
	CHID1
	BOLL
	SNTB2
	SOS2
	SOX5
	SP1
	SP4
	SPARC
	BRCA1
	NEK4
	SYN2
	BTD
	TAF4
	TAF4B
	TAF11
	TAL1
	TAPBP
	TBX15
	TCEA2
	TCF4
	HNF1B
	TCF7L2
	TCF12
	TCF20
	TFAP2B
	TFDP2
	THRA
	TLE4
	TRAF3
	TRPS1
	TUBA4A
	FAM155A
	SLC35E2B
	ANKDD1B
	FAM92A1P1
	ANKRD34C-AS1
	LINC01915
	TDRG1
	MPPED2
	YWHAB
	YWHAZ
	ZNF131
	ZNF133
	ZBTB16
	CACNA1B
	CACNA1C
	ZMYM2
	CACNA1D
	SLC30A3
	MAP3K12
	LUZP1
	DNALI1
	PTP4A1
	EVI5
	CACNB2
	PAX8
	SEMA3B
	FTO
	C11orf49
	BAG6
	DYNC2H1
	KLF3-AS1
	TUT7
	TTLL7
	MCTP1
	EHMT1
	CAMKMT
	JHY
	RABEP2
	GGNBP2
	CALCR
	TUSC3
	ATAD5
	MRM1
	MAP6D1
	FBXL18
	SEMA6D
	TRPM3
	MYO19
	CCDC92
	ALPK1
	MLLT10
	SPHKAP
	COASY
	SLC35G2
	CMIP
	ASXL3
	YEATS4
	DPF3
	AP3B2
	DIAPH3
	SLC14A2
	SF3A2
	CAST
	AXIN1
	GPR101
	ZMIZ2
	CALN1
	TFAP2D
	MAD1L1
	SYT16
	ROPN1L
	KLF16
	GPR61
	LRMDA
	FAM160A2
	SLC10A7
	KAT8
	LOXL4
	ZCCHC7
	SYT3
	RPAIN
	STK24
	PCGF5
	ADGRA1
	L3MBTL3
	MEGF11
	DOC2A
	COL25A1
	KIRREL3
	SUPT3H
	GLYR1
	ZNF577
	PLCD4
	AGBL4
	LINGO1
	UTP4
	FIBCD1
	UBASH3B
	ARHGAP19
	TMEM60
	MICALL1
	PPFIA3
	CFAP74
	AP3B1
	SSH2
	MADD
	KLF7
	CADPS
	SKAP1
	UNC5C
	NCOA1
	GBF1
	PABPC4
	RAB11A
	INPP4B
	CCK
	ALDH1A2
	ARHGEF7
	ZPR1
	EIF2S2
	CCND2
	NAV1
	SEC16B
	DPH6
	BRSK2
	HIP1R
	BAZ1B
	EXOC3L2
	MLIP
	SLC7A6
	LDB2
	CCDC34
	TRIM47
	SLC16A3
	RABEP1
	ZNF502
	ACBD5
	DGKI
	LINC00923
	SNX29
	MEX3A
	RPS6KA5
	ACVR2B
	CD19
	KCNB2
	NREP
	TRIP12
	ZNHIT3
	TAOK2
	EGFEM1P
	CADPS2
	NRXN3
	NRXN1
	NRXN2
	TGFBRAP1
	STOML1
	ZNF101
	FADS2
	CDYL
	ABCG2
	MED23
	MED27
	AKAP6
	SCARB2
	MRPL33
	BABAM2
	MAD2L1BP
	NCOR1
	AATK
	FEZ2
	PLCH2
	TTLL4
	LPIN2
	VGLL4
	PRORP
	ECE2
	ZNF646
	KNTC1
	ZNF536
	GAB2
	MAGI2
	TRIM66
	PJA2
	POM121
	RABGAP1L
	IQSEC1

## Sheet: Gene sets of Figure 7
Cluster 1	Cluster 2	Cluster 3	Cluster 4	Cluster 5
CEP104	PRDM16	PRDM16	PRDM16	PRDM16
MACF1	CEP104	MACF1	MEGF6	MACF1
MIGA1	AK4	MIGA1	MACF1	MIGA1
AIM2	MIGA1	ENSG00000271949	AK4	ENSG00000271949
SLAMF1	ENSG00000271949	GSTM5	MIGA1	GSTM5
CREG1	GSTM5	EPS8L3	ENSG00000271949	EPS8L3
RCSD1	EPS8L3	POU2F1	GSTM5	RCSD1
RGL1	AIM2	CREG1	EPS8L3	RGL1
EDARADD	SLAMF1	RCSD1	POU2F1	EDARADD
KMO	POU2F1	EDARADD	CREG1	NRXN1
CAPN14	CREG1	NRXN1	RGL1	PSD4
NRXN1	RCSD1	PSD4	PSD4	KCNH7
CAB39	RGL1	KCNH7	SSUH2	MYO3B
PLCL2	EDARADD	OSBPL10	ZNF385D	CAB39
PXYLP1	CAPN14	CDCP1	CDCP1	ZNF385D
SLC9A9	PSD4	CFAP20DC	CFAP20DC	CDCP1
KCNAB1	KCNH7	CNTN3	CNTN3	MRPS22
PPM1L	CAB39	KCNAB1	ROBO2	PXYLP1
ADGRL3	PLCL2	CEP19	ZBTB20	PPM1L
TNIP3	ZNF385D	NELFA	MRPS22	IL1RAP
TMEM154	CNTN3	SORCS2	NELFA	CEP19
EGFLAM	PXYLP1	ABLIM2	EVC	NELFA
ITGA1	SLC9A9	MAML3	HERC3	ABLIM2
SH3PXD2B	KCNAB1	TMEM154	MAML3	ADGRL3
PRKAR1B	GMNC	MTRR	ADAMTS12	TNIP3
TMEM178B	CEP19	RAI14	RAI14	MAML3
RP1L1	NELFA	EGFLAM	EDIL3	TMEM154
DLC1	ANAPC4	ITGA1	SLC6A7	EGFLAM
DNAJC5B	ADGRL3	IQGAP2	TMEM217	ITGA1
CPNE3	TNIP3	EDIL3	ADGB	ARHGEF28
MORN5	TMEM154	IL17A	TIAM2	EDIL3
DENND1A	MTRR	PRDM1	ELFN1	GUCA1A
CACNA1B	EGFLAM	ADGB	OCM	ADGB
ENSG00000138294	ZNF474	PRKAR1B	NXPH1	PRKAR1B
AFAP1L2	MGAT1	NXPH1	TNS3	OCM
TCERG1L	IL17A	TNS3	DOCK4	NXPH1
TEAD1	OCM	DPP6	DPP6	DOCK4
LMO2	RP1L1	CNPY1	ANGPT2	CREB3L2
TENM4	DLC1	RP1L1	RAB11FIP1	MCPH1
ZBTB16	TNFRSF10D	DLC1	PREX2	ANGPT2
GRIK4	DNAJC5B	DNAJC5B	GLDC	DNAJC5B
WNT5B	GLDC	ZC3H3	CFAP95	GLDC
RFLNA	MORN5	GLDC	ENSG00000272896	CFAP95
EPSTI1	ENSG00000272896	MORN5	CCDC183	MORN5
NDRG2	CCDC183	HMCN2	CACNA1B	DENND1A
NPAS3	CACNA1B	SLC2A6	TCERG1L	ENSG00000272896
FRMD6	OPTN	ENSG00000272896	NELL1	CCDC183
GPATCH2L	AFAP1L2	CCDC183	MYRF	CACNA1B
RASGRP1	MUC5AC	CACNA1B	TMEM258	OPTN
LIPC	CCKBR	CAMK1D	SLC22A10	ENSG00000138294
SLC38A8	LMO1	OPTN	CAPN5	GRK5
STX8	TEAD1	LHPP	OPCML	TCERG1L
LINC02089	LMO2	LMO1	ERC1	OSBPL5
CD226	SYT7	NELL1	SSPN	DNHD1
ZNF516	TMEM258	TSPAN18	CRADD	LMO1
STK11	TENM4	SYT7	STAB2	TEAD1
MPND	WNT5B	MYRF	SIAH3	LMO2
ZC3H4	STAB2	TMEM258	GAS6	TSPAN18
ZSWIM9	TRPV4	ZBTB16	NPAS3	SYT7
CARD8	EPSTI1	GRIK4	FLVCR2	MYRF
CLEC11A	GAS6	WNT5B	KIF26A	TMEM258
KLK5	NDRG2	ANO2	AKT1	SLC37A4
SHLD1	NPAS3	PTPRQ	THSD4	OPCML
DOK5	ABHD12B	STAB2	CRYM	WNT5B
DRICH1	FRMD6	TRPV4	SLC38A8	SSPN
ARHGAP8	FLVCR2	RFLNA	ABR	STAB2
GRHL3	AKT1	NBEA	SLC43A2	RFLNA
COL13A1	DNAAF4	SMAD9	RAP1GAP2	TMEM132B
	LIPC	GAS6	ITGAE	NBEA
	CHD2	NDRG2	SPNS3	SMAD9
	ATF7IP2	NPAS3	NR1D1	EPSTI1
	TEKT5	ABHD12B	CACNG4	SIAH3
	CRYM	FRMD6	PITPNC1	FRMD6
	ITGAL	FLVCR2	DNAH17	FLVCR2
	FTO	GPATCH2L	AATK	OTUB2
	CNGB1	OTUB2	RNF126	KIF26A
	CNTNAP4	AKT1	ONECUT3	NIPA1
	SLC38A8	RASGRP1	SHD	RASGRP1
	CA5A	DNAAF4	JAK3	DNAAF4
	ABR	CHD2	CD22	CHD2
	PITPNA	ATF7IP2	SPTBN4	ATF7IP2
	SPNS3	SLC5A11	ZNF114	FTO
	STX8	ITGAL	LAIR2	ENSG00000260300
	NR1D1	FTO	SRC	SLC38A8
	IGFBP4	CNGB1	SLC13A3	ABR
	NGFR	CNTNAP4	ZBTB46	RTN4RL1
	LINC02089	SLC38A8	C2CD2	ITGAE
	CACNG4	PITPNA	CACNA1I	SPNS3
	RBFOX3	SLC43A2	MPPED1	NR1D1
	AATK	NGFR	PRR5-ARHGAP8	JUP
	LAMA1	LINC02089	ARHGAP8	LINC02089
	CD226	CACNG4	TBC1D22A	SEPTIN9
	ZNF516	MGAT5B	GRHL3	AATK
	STK11	RFNG	PLCG2	CLUL1
	NMRK2	CD226		RAB31
	SHD	RNF126		CD226
	MPND	STK11		NETO1
	FUT3	SHD		RNF126
	JAK3	MPND		STK11
	ZC3H4	UNC13A		NMRK2
	ZSWIM9	SPTBN4		SHD
	CARD8	ZC3H4		CD22
	GYS1	ZSWIM9		ZSWIM9
	CLEC11A	CARD8		ZNF114
	KLK5	CLEC11A		CARD8
	LAIR2	KLK5		CLEC11A
	DOK5	SRC		KLK5
	ZBTB46	SLC13A3		SRC
	TCEA2	DOK5		DOK5
	APP	ZBTB46		APP
	CACNA1I	TCEA2		SIM2
	ARHGAP8	APP		C2CD2
	FAM118A	C2CD2		DRICH1
	TBC1D22A	DRICH1		APOBEC3A
		CACNA1I		MPPED1
		MPPED1		ARHGAP8
		FAM118A		TBC1D22A
		GRHL3		COL13A1
		COL13A1
